# Supplementary material for: Myoglobin‐mediated lipid shuttling increases adrenergic activation of brown and white adipocyte metabolism and is as a marker of thermogenic adipocytes in humans
Source: Clin Transl Med. 2022 Dec 8;12(12):e1108. doi: 10.1002/ctm2.1108 (PMC9731393; doi:10.1002/ctm2.1108)
Supplement: Supplementary file 1 — Supporting Information [file CTM2-12-e1108-s002.xlsx]

## Sheet: Supplementary Table S1-S2
Supplementary Table S1: Primer sequences for Mb PyroMark Assay.
Primer	Sequence 5’-3’
forward (biotinylated)	TGGTGGAAGAAGAAAGTTGATT
reverse	AACCCTATTATCCCTCACAAAA
sequencing	ATATTTTAAAATTTATTTTTAT
Supplementary Table S2: Primer sequences used for PCR.
Gene	5’ forward sequence	3’ reverse sequence
hMB	GATTAAGCCCCTGGCACAGT	TAGAAGGCACAGTCGAGGCT
m36b4	TCATCCAGCAGGTGTTTGACA	GGCACCGAGGCAACAGTT
mACACB (ACC2)	GGAGGCTGCATTGAACACAAGT	TGCCTCCAA AGCGAGTGACAAA
mAcly	ACCCTTTCACTGGGGATCACA	GACAGGGATCAGGTATTCCTTG
mAdcy10	TTCGAGTTAAGATAGGGCTGG	TCACCAGGAAGTAGTTCCG
mAdiponectin	AAGGACAAGGCCGTTCTCT	TATGGGTAGTTGCAGTCAGTTGG
mAdrb3	CGCTCAACAGGTTTGATGGCT	CCAGAAGTCCTGCAAAAACGG
mAtgl	TGCAGTGTCCTTCACCATCC	GAAGGCAGATGGTCACCCAA
mAtp5g1	GCTGCTTGAGAGATGGGTTC	AGTTGGTGTGGCTGGATCA
mCd36	TGGAGCTGTTATTGGTGCAG	TGGGTTTTGCACATCAAAGA
mCebpa	GGTACGGCGGGAACGCAACA	CGGCTCAGCTGTTCCACCCG
mCebpb	CAAGAGCCGCGACAAGGCCA	CTCGCGACAGCTGCTCCACC
mChREBPb	TCTGCAGATCGCGTGGAG	CTTGTCCCGGCATAGCAAC
mCidea	GCCGTGTTAAGGAATCTGCTG	TGCTCTTCTGTATCGCCCAGT
mCox4i1	TTCCCTGATTCCCGCGATG	TGGAAGCCAACATTCTGCCA
mCpt1b	TGAGTGACTGGTGGGAAGAA	GCTGCTTGCACATTTGTGTT
mCycs	TCCATCAGGGTATCCTCTCC	GGAGGCAAGCATAAGACTGG
mCytoC	TCCATCAGGGTATCCTCTCC	GGAGGCAAGCATAAGACTGG
mElovl6	TCAGCAAAGCACCCGAAC	AGCGACCATGTCTTTGTAGGAG
mFabp4	AACACCGAGATTTCCTTCAA	AGTCACGCCTTTCATAACACA
mFasN	CTCGCTTGTCGTCTGCCT	TTGGCCCAGAACTCCTGTAG
mHsl	CTGCCCAGGATTGGATGGTT	CGCTGAGGCTTTGATCTTGC
mIer3	CGCAACCATCTCCACACCAT	GGCGCCGGACCACTC
mIgf1	GCTGCTGAAGCCATTCATTT	TTGCTCTTAAGGAGGCCAAA
mMB	CTGTTTAAGACTCACCCTGAGAC	GGTGCAACCATGCTTCTTCA
mNduFa2	GCACACATTTCCCCACACTG	CCCAACCTGCCCATTCTGAT
mNono	TGCTCCTGTGCCACCTGGTACTC	CCGGAGCTGGACGGTTGAATGC
mNrf1	CAACAGGGAAGAAACGGAAA	CACTCGCGTCGTGTACTCAT
mPgc1a	CTTTTGTGGACGGAAGCAAT	GAGTCTTGGGAAAGGACACG
mPlin1	TAACAGTCGTTCTGGCCGC	GTTGCGGATCCACTACTGCT
mPparγ	CGTGAAGCCCATCGAGGACATC	TGGAGCAGGGGGTGAAG
mRyr2 (WAT)	ATGGCTTTAAGGCACAGCG	CAGAGCCCGAATCATCCAGC
mRyr2 (3T3-L1)	CTACCCGAACCTCCAGCGATACT	GCAAAAGAAGGAGATGATGGTGTG
mScd1	GAGGCCTGTACGGGATCATA	CAGCCGAGCCTTGTAAGTTC
mSdhb	GGACCTATGGTGTTGGATGC	GTGTGCACGCCAGAGTATTG
mSErca	ACCTTTGCCGCTCATTTTCCAG	AGGCTGCACACACTCTTTACC
mTrfc	TAAATTCCCCGTTGTTGAGG	ATGACTGAGATGGCGGAAAC
mUcp1	CCGAAACTGTACAGCGGTCT	CCGAGAGAGGCAGGTGTTTC
Analyses of murine cells and tissues.
Gene	5’ forward sequence	3’ reverse sequence	Probe
MB	GATTAAGCCCCTGGCACAGT	TAGAAGGCACAGTCGAGGCT
MB	ATGGCAGTTGGTGCTGAACG	CTTCACGGGGATCTTGTGCT
mutant MB	ATGGCAGTTGGTGCTGAACG	CACCCCACGCCTTTAAGTCC
ACTB	TGAGCGCGGCTACAGCTT	CCTTAATGTCACGCACGATTT	ACCACCACGGCCGAGCGG
TBP	TTGTAAACTTGACCTAAGACCATTGC	TTCGTGGCTCTCTTATCCTCATG	AACGCCGAATATAATCCCAAGCGGTTTG
HPRT	GGCAGTATAATCCAAAGATGGTCAA	GTCTGGCTTATATCCAACACTTCGT	CAAGCTTGCTGGTGAAAAGGACCCC
UCP1	ACGACACGGTCCAGGAGTTC	ACCAGCTAAAATCTTGCTTCCTAAAC	TCACCGCAGGGAAAGAAACAGCACC
Analyses of SGBS cells and children AT samples.

## Sheet: Supplementary Table S3
Supplementary Table S3: DEG in BAT of Mb-KO and control mice (adj.P<0,05).
Row.names	logFC	KO % OF WT	AveExpr	t	P.Value	adj.P.Val	B	segname	strand	start	stop	Symbol	Description	locus.type
TC0400000386.mm.2	1.79573	3.4719	9.93522	6.07389	3.83556e-05	0.0313442	2.45188	chr4	+	41889795	42235604	Gm3893	predicted gene 3893	Multiple_Complex
TC4_GL456350_random00000010.mm.2	1.57017	2.96939	7.50812	6.92971	1.00276e-05	0.0313442	3.63338	chr4_GL456350_random	-	144079	221767	Fam205a2	family with sequence similarity 205, member A2	Coding
TC0400000401.mm.2	1.40186	2.64242	8.38569	5.31042	0.000138255	0.0420548	1.29501	chr4	+	42240639	42242685	Gm10600	predicted gene 10600	Coding
TC0700002976.mm.2	1.21286	2.31797	9.76429	4.93466	0.00026764	0.0458788	0.69085	chr7	-	44863068	44869788	Ptov1	prostate tumor over expressed gene 1	Multiple_Complex
TC1700000703.mm.2	1.15567	2.22788	7.35891	6.84877	1.1336e-05	0.0313442	3.5268	chr17	+	35821684	35822923	Ier3	immediate early response 3	Coding
TC0800000955.mm.2	0.99065	1.98708	8.95424	4.85193	0.000310318	0.0485691	0.554912	chr8	+	84388440	84640249	Cacna1a	calcium channel, voltage-dependent, P/Q type, alpha 1A subunit	Multiple_Complex
TC0300002799.mm.2	0.853547	1.80694	8.26109	5.13916	0.000186382	0.0420548	1.02239	chr3	-	115881578	115888130	A930005H10Rik	RIKEN cDNA A930005H10 gene	Multiple_Complex
TC1100001725.mm.2	0.79861	1.73942	7.6669	6.81702	1.18975e-05	0.0313442	3.4847	chr11	+	104231390	104332096	Mapt	microtubule-associated protein tau	Multiple_Complex
TC1100002874.mm.2	0.73053	1.65925	8.84479	5.15508	0.000181247	0.0420548	1.04794	chr11	-	60400624	60418457	Atpaf2	ATP synthase mitochondrial F1 complex assembly factor 2	Multiple_Complex
TC0400003208.mm.2	0.725011	1.65291	9.46873	5.34989	0.00012913	0.0420548	1.35717	chr4	-	106744555	106804998	Acot11	acyl-CoA thioesterase 11	Multiple_Complex
TC0700004473.mm.2	0.710101	1.63592	8.31804	6.9152	1.02499e-05	0.0313442	3.61435	chr7	-	138835818	138846273	Mapk1ip1	mitogen-activated protein kinase 1 interacting protein 1	Coding
TC0800000353.mm.2	0.690329	1.61365	9.96406	5.06235	0.000213374	0.0422821	0.89863	chr8	+	27260327	27275656	Eif4ebp1	eukaryotic translation initiation factor 4E binding protein 1	Coding
TC0500001251.mm.2	0.667424	1.58823	9.18699	5.76251	6.40739e-05	0.0343159	1.99174	chr5	+	115235836	115245351	Pop5	processing of precursor 5, ribonuclease P/MRP family (S. cerevisiae)	Multiple_Complex
TC0200004138.mm.2	0.654994	1.57461	6.91524	5.99102	4.39096e-05	0.0313442	2.33102	chr2	-	92383676	92401263	Mapk8ip1	mitogen-activated protein kinase 8 interacting protein 1	Multiple_Complex
TC0400001446.mm.2	0.653306	1.57277	11.5718	4.96206	0.000254893	0.0458788	0.73564	chr4	+	125504114	125504999	Mir692-3	microRNA 692-3	Multiple_Complex
TC0400003079.mm.2	0.648364	1.56739	8.86471	5.33263	0.00013304	0.0420548	1.33003	chr4	-	95049034	95052222	Jun	jun proto-oncogene	Coding
TC1500001088.mm.2	0.63929	1.55756	9.90008	5.18978	0.000170561	0.0420548	1.10346	chr15	+	102100413	102116401	Tns2	tensin 2	Coding
TC0400002536.mm.2	0.627465	1.54485	8.25557	5.62925	8.01391e-05	0.0372168	1.78988	chr4	-	43654227	43656466	Hint2	histidine triad nucleotide binding protein 2	Multiple_Complex
TC1700001019.mm.2	0.609386	1.52561	5.37888	4.98473	0.000244823	0.0458788	0.772619	chr17	+	56875477	56888904	1700061G19Rik	RIKEN cDNA 1700061G19 gene	Multiple_Complex
TC1100000953.mm.2	0.588149	1.50332	5.38925	5.00221	0.00023734	0.0456615	0.801084	chr11	+	70505244	70511183	Tm4sf5	transmembrane 4 superfamily member 5	Multiple_Complex
TC1500000693.mm.2	0.5843	1.49931	8.3298	4.8426	0.000315559	0.0485691	0.539512	chr15	+	80091296	80119501	Syngr1	synaptogyrin 1	Coding
TC1700000359.mm.2	0.57968	1.49452	7.27337	6.04925	3.99249e-05	0.0313442	2.41607	chr17	+	25016086	25099499	Ift140	intraflagellar transport 140	Multiple_Complex
TC0100001175.mm.2	0.579261	1.49408	7.208	5.09371	0.000201891	0.0420548	0.949274	chr1	+	131797381	131821473	Pm20d1	peptidase M20 domain containing 1	Multiple_Complex
TC1100003817.mm.2	0.579072	1.49389	10.1744	6.44812	2.10728e-05	0.0313442	2.98345	chr11	-	101971143	101987013	Dusp3	dual specificity phosphatase 3 (vaccinia virus phosphatase VH1-related)	Multiple_Complex
TC0400002799.mm.2	0.55824	1.47247	6.09318	5.36385	0.000126056	0.0420548	1.3791	chr4	-	63367125	63410714	Akna	AT-hook transcription factor	Multiple_Complex
TC1100003583.mm.2	0.555619	1.4698	12.0536	5.58521	8.63374e-05	0.0388832	1.72251	chr11	-	95026258	95041371	Pdk2	pyruvate dehydrogenase kinase, isoenzyme 2	Multiple_Complex
TC1500000588.mm.2	0.53999	1.45396	8.77427	5.25456	0.000152334	0.0420548	1.20661	chr15	+	76351294	76354380	Maf1	MAF1 homolog (S. cerevisiae)	Multiple_Complex
TC0700003056.mm.2	0.536576	1.45053	4.45819	5.83951	5.63668e-05	0.0342908	2.10704	chr7	-	47334875	47354240	Mrgpra1	MAS-related GPR, member A1	Coding
TC0900002542.mm.2	0.536109	1.45006	7.84575	5.18425	0.000172217	0.0420548	1.09463	chr9	-	67217085	67559703	Tln2	talin 2	Multiple_Complex
TC1500001103.mm.2	0.501791	1.41597	5.11764	5.2386	0.000156629	0.0420548	1.18125	chr15	+	102503722	102503886	Gm10337	predicted gene 10337	Coding
TC0800002386.mm.2	0.500456	1.41466	11.1409	5.13417	0.00018802	0.0420548	1.01439	chr8	-	70184340	70212305	Slc25a42	solute carrier family 25, member 42	Multiple_Complex
TC1100002369.mm.2	-0.501834	0.706209	8.24351	-5.1022	0.000198896	0.0420548	0.96295	chr11	-	23564961	23633639	0610010F05Rik	RIKEN cDNA 0610010F05 gene	Coding
TC1200000416.mm.2	-0.503098	0.70559	8.72553	-5.55642	9.06577e-05	0.0390537	1.67831	chr12	+	51377580	51450096	Scfd1	Sec1 family domain containing 1	Multiple_Complex
TC0600000078.mm.2	-0.50368	0.705305	8.644	-4.86258	0.00030445	0.0485691	0.572464	chr6	+	11907809	12081198	Phf14	PHD finger protein 14	Multiple_Complex
TC0Y00000235.mm.2	-0.504879	0.704719	10.5035	-5.64693	7.77841e-05	0.0372168	1.81684	chrY	-	1260715	1286613	Ddx3y	DEAD (Asp-Glu-Ala-Asp) box polypeptide 3, Y-linked	Multiple_Complex
TC0400000011.mm.2	-0.506053	0.704146	6.48404	-5.24832	0.000153998	0.0420548	1.1967	chr4	+	3574875	3616624	Tgs1	trimethylguanosine synthase homolog (S. cerevisiae)	Multiple_Complex
TC0100000044.mm.2	-0.507147	0.703613	7.31098	-5.51253	9.76868e-05	0.0403284	1.61065	chr1	+	9798130	9903827	Sgk3	serum/glucocorticoid regulated kinase 3	Multiple_Complex
TC0X00002108.mm.2	-0.507377	0.7035	8.05616	-6.35896	2.42623e-05	0.0313442	2.85893	chrX	-	41794991	41920674	Thoc2	THO complex 2	Multiple_Complex
TC0900003342.mm.2	-0.507583	0.7034	10.3057	-5.48495	0.000102395	0.0405811	1.56797	chr9	-	88449364	88482574	Syncrip	synaptotagmin binding, cytoplasmic RNA interacting protein	Multiple_Complex
TC0900002772.mm.2	-0.512801	0.70086	7.88279	-5.74481	6.5997e-05	0.0344157	1.9651	chr9	-	85687360	85749334	Ibtk	inhibitor of Bruton agammaglobulinemia tyrosine kinase	Coding
TC0300001416.mm.2	-0.51672	0.698959	9.87166	-5.99894	4.33438e-05	0.0313442	2.34262	chr3	+	138526191	138557599	Eif4e	eukaryotic translation initiation factor 4E	Coding
TC0300001076.mm.2	-0.516981	0.698833	11.4474	-4.90609	0.000281644	0.0467005	0.644013	chr3	+	104638664	104658462	Slc16a1	solute carrier family 16 (monocarboxylic acid transporters), member 1	Coding
TC0200001013.mm.2	-0.518962	0.697874	10.3122	-6.08355	3.77579e-05	0.0313442	2.4659	chr2	+	69861562	69871846	Ssb	Sjogren syndrome antigen B	Multiple_Complex
TC1100001004.mm.2	-0.526423	0.694274	7.96631	-4.84741	0.000312844	0.0485691	0.54746	chr11	+	72689991	72772146	Ankfy1	ankyrin repeat and FYVE domain containing 1	Multiple_Complex
TC0100003202.mm.2	-0.532897	0.691165	8.98814	-5.28994	0.000143252	0.0420548	1.26266	chr1	-	143598797	143702893	Cdc73	cell division cycle 73, Paf1/RNA polymerase II complex component	Multiple_Complex
TC1100001830.mm.2	-0.535777	0.689787	9.31573	-4.9335	0.000268196	0.0458788	0.688943	chr11	+	109425946	109453359	Amz2	archaelysin family metallopeptidase 2	Multiple_Complex
TC1100004077.mm.2	-0.536566	0.68941	9.45863	-4.82183	0.00032755	0.0499287	0.50521	chr11	-	115523102	115536276	Sumo2	small ubiquitin-like modifier 2	Multiple_Complex
TC1700000494.mm.2	-0.543079	0.686305	8.85461	-5.14854	0.000183338	0.0420548	1.03745	chr17	+	29032660	29043372	Srsf3	serine/arginine-rich splicing factor 3	Multiple_Complex
TC1900001406.mm.2	-0.549759	0.683134	5.09435	-5.34293	0.000130692	0.0420548	1.34623	chr19	-	33459609	33473191	Gm8975	predicted gene 8975	Coding
TC1600001213.mm.2	-0.552926	0.681636	9.44359	-5.45431	0.000107905	0.04112	1.5204	chr16	-	11192970	11203331	Rsl1d1	ribosomal L1 domain containing 1	Multiple_Complex
TC0100003279.mm.2	-0.553332	0.681445	9.34047	-4.96747	0.000252452	0.0458788	0.744468	chr1	-	153455758	153487660	Dhx9	DEAH (Asp-Glu-Ala-His) box polypeptide 9	Multiple_Complex
TC0500002896.mm.2	-0.554991	0.680661	6.78824	-4.97605	0.000248626	0.0458788	0.758478	chr5	-	105323026	105346472	Gbp11	guanylate binding protein 11	Multiple_Complex
TC0100000541.mm.2	-0.556969	0.679729	8.37653	-4.86863	0.000301168	0.0485691	0.582428	chr1	+	64690455	64725644	Ccnyl1	cyclin Y-like 1	Multiple_Complex
TC0900000117.mm.2	-0.562638	0.677063	8.84008	-5.68572	7.28682e-05	0.0370245	1.87579	chr9	+	15306214	15316997	Taf1d	TATA box binding protein (Tbp)-associated factor, RNA polymerase I, D	Multiple_Complex
TC0200003865.mm.2	-0.572887	0.67227	6.7327	-5.21949	0.000161934	0.0420548	1.15085	chr2	-	84330626	84425411	Calcrl	calcitonin receptor-like	Multiple_Complex
TC0900000244.mm.2	-0.576909	0.670399	9.57559	-5.32476	0.000134864	0.0420548	1.31763	chr9	+	25252439	25308571	Sept7	septin 7	Coding
TC0100001178.mm.2	-0.582424	0.667841	9.75863	-5.77543	6.27073e-05	0.0343159	2.01116	chr1	+	131910458	131936321	Nucks1	nuclear casein kinase and cyclin-dependent kinase substrate 1	Multiple_Complex
TC0600002475.mm.2	-0.585359	0.666484	9.38461	-5.16087	0.000179416	0.0420548	1.05721	chr6	-	71880638	71908762	Ptcd3	pentatricopeptide repeat domain 3	Multiple_Complex
TC0100000338.mm.2	-0.589982	0.664351	6.55704	-5.29049	0.000143115	0.0420548	1.26353	chr1	+	44551511	44796836	Gulp1	GULP, engulfment adaptor PTB domain containing 1	Multiple_Complex
TC0Y00000233.mm.2	-0.591514	0.663646	8.96726	-5.63681	7.91233e-05	0.0372168	1.80141	chrY	-	1096861	1245759	Uty	ubiquitously transcribed tetratricopeptide repeat gene, Y chromosome	Multiple_Complex
TC0300000359.mm.2	-0.604318	0.657782	9.96409	-5.41429	0.000115572	0.0420548	1.45805	chr3	+	51416016	51475985	Naa15	N(alpha)-acetyltransferase 15, NatA auxiliary subunit	Multiple_Complex
TC1700001156.mm.2	-0.610153	0.655127	8.07335	-5.11657	0.000193928	0.0420548	0.986093	chr17	+	74338987	74391113	Spast	spastin	Coding
TC1700001614.mm.2	-0.611801	0.654379	6.70087	-4.93573	0.000267131	0.0458788	0.692598	chr17	-	24047720	24073485	Kctd5	potassium channel tetramerisation domain containing 5	Multiple_Complex
TC0900002308.mm.2	-0.612802	0.653925	9.01313	-5.78867	6.13375e-05	0.0343159	2.03104	chr9	-	53614582	53670014	Cul5	cullin 5	Multiple_Complex
TC0900002944.mm.2	-0.617227	0.651923	8.76934	-5.15832	0.000180221	0.0420548	1.05312	chr9	-	101104989	101251832	Ppp2r3a	protein phosphatase 2, regulatory subunit B, alpha	Multiple_Complex
TC1300002617.mm.2	-0.629564	0.646372	7.35244	-5.62469	8.07591e-05	0.0372168	1.78292	chr13	-	106794439	106936915	Ipo11	importin 11	Coding
TC0400002977.mm.2	-0.645534	0.639256	5.76648	-5.19223	0.00016983	0.0420548	1.10738	chr4	-	86578855	86612055	Haus6	HAUS augmin-like complex, subunit 6	Multiple_Complex
TC1300001201.mm.2	-0.650207	0.637189	7.65726	-6.12155	3.55006e-05	0.0313442	2.52088	chr13	+	108044474	108049173	Smim15	small integral membrane protein 15	Multiple_Complex
TC0400002626.mm.2	-0.656406	0.634457	7.03382	-6.19948	3.13041e-05	0.0313442	2.63288	chr4	-	48430858	48473459	Tex10	testis expressed gene 10	Multiple_Complex
TC0300002813.mm.2	-0.657401	0.63402	10.279	-5.19662	0.000168533	0.0420548	1.11438	chr3	-	116739999	116808166	Agl	amylo-1,6-glucosidase, 4-alpha-glucanotransferase	Multiple_Complex
TC1700002531.mm.2	-0.664628	0.630852	7.53656	-6.92335	1.01244e-05	0.0313442	3.62504	chr17	-	74200700	74294883	Memo1	mediator of cell motility 1	Multiple_Complex
TC0900000589.mm.2	-0.66718	0.629737	6.38525	-5.10634	0.000197449	0.0420548	0.96963	chr9	+	48985385	49042517	Usp28	ubiquitin specific peptidase 28	Coding
TC0500002007.mm.2	-0.674165	0.626695	7.649	-5.26515	0.000149556	0.0420548	1.2234	chr5	-	20758663	20882124	Phtf2	putative homeodomain transcription factor 2	Multiple_Complex
TC1200000458.mm.2	-0.695562	0.617469	10.5426	-5.76626	6.36738e-05	0.0343159	1.99738	chr12	+	55080496	55115367	Srp54a	signal recognition particle 54A	Multiple_Complex
TC1200000462.mm.2	-0.70055	0.615338	10.3835	-6.30728	2.63405e-05	0.0313442	2.78615	chr12	+	55230168	55279494	Srp54c	signal recognition particle 54C	Coding
TC1500001202.mm.2	-0.702181	0.614643	8.57847	-6.10516	3.64561e-05	0.0313442	2.4972	chr15	-	10474779	10485947	Brix1	BRX1, biogenesis of ribosomes, homolog (S. cerevisiae)	Coding
TC1200000460.mm.2	-0.703013	0.614288	10.4886	-5.08855	0.000203737	0.0420548	0.940941	chr12	+	55155104	55189213	Srp54b	signal recognition particle 54B	Multiple_Complex
TC0200001352.mm.2	-0.704888	0.61349	6.76584	-5.0034	0.000236841	0.0456615	0.803016	chr2	+	90677215	90736328	Nup160	nucleoporin 160	Multiple_Complex
TC0800002310.mm.2	-0.713714	0.609748	4.75316	-6.06943	3.86344e-05	0.0313442	2.44542	chr8	-	64592542	64693040	Cpe	carboxypeptidase E	Multiple_Complex
TC1100003457.mm.2	-0.722399	0.606089	7.82296	-4.99417	0.000240752	0.0458725	0.787996	chr11	-	86768846	86807746	Dhx40	DEAH (Asp-Glu-Ala-His) box polypeptide 40	Multiple_Complex
TC1300000990.mm.2	-0.728818	0.603398	9.29463	-6.72974	1.35982e-05	0.0313442	3.36812	chr13	+	85189408	85223469	Ccnh	cyclin H	Multiple_Complex
TC1000001625.mm.2	-0.730034	0.60289	9.86874	-4.91052	0.000279424	0.0467005	0.651283	chr10	+	128908919	128912822	Cd63	CD63 antigen	Coding
TC0900002676.mm.2	-0.736397	0.600236	6.94151	-6.23765	2.94427e-05	0.0313442	2.68737	chr9	-	75369062	75410016	Mapk6	mitogen-activated protein kinase 6	Multiple_Complex
TC1700000198.mm.2	-0.750259	0.594497	6.52734	-7.70884	3.21561e-06	0.0313442	4.60624	chr17	+	17121383	17146878	Zfp97	zinc finger protein 97	Coding
TC0100002383.mm.2	-0.75856	0.591086	6.7449	-5.94241	4.75567e-05	0.0313987	2.25957	chr1	-	58462771	58505109	Orc2	origin recognition complex, subunit 2	Multiple_Complex
TC0400000177.mm.2	-0.775174	0.584318	8.24931	-5.08888	0.000203618	0.0420548	0.941477	chr4	+	21727701	21759922	Ccnc	cyclin C	Multiple_Complex
TC0300001070.mm.2	-0.780438	0.58219	6.01022	-5.26253	0.000150237	0.0420548	1.21926	chr3	+	103968110	104024598	Phtf1	putative homeodomain transcription factor 1	Multiple_Complex
TC1200001597.mm.2	-0.791799	0.577623	7.92627	-5.31703	0.00013668	0.0420548	1.30544	chr12	-	31595354	31634658	Bcap29	B cell receptor associated protein 29	Coding
TC1600000746.mm.2	-0.794673	0.576474	6.77393	-6.03274	4.10148e-05	0.0313442	2.39201	chr16	+	56477846	56690135	Abi3bp	ABI gene family, member 3 (NESH) binding protein	Multiple_Complex
TC1300000735.mm.2	-0.802723	0.573266	8.02597	-4.8415	0.00031618	0.0485691	0.537706	chr13	+	60601947	60763191	Dapk1	death associated protein kinase 1	Multiple_Complex
TC1600001770.mm.2	-0.815216	0.568323	9.23861	-5.83167	5.71052e-05	0.0342908	2.09534	chr16	-	58468125	58524246	St3gal6	ST3 beta-galactoside alpha-2,3-sialyltransferase 6	Multiple_Complex
TC1300000566.mm.2	-0.81967	0.566571	7.67835	-5.07473	0.000208763	0.0422821	0.918633	chr13	+	49544443	49567565	Aspn	asporin	Coding
TC0900000927.mm.2	-0.82226	0.565555	6.72257	-6.2294	2.98345e-05	0.0313442	2.67562	chr9	+	70207350	70400067	Myo1e	myosin IE	Coding
TC1500001262.mm.2	-0.824696	0.564601	8.11826	-4.89623	0.000286649	0.0469441	0.627833	chr15	-	22713820	22714984	Gm5803	predicted gene 5803	Multiple_Complex
TC0100003026.mm.2	-0.825681	0.564216	5.6243	-5.96437	4.58711e-05	0.0313442	2.29189	chr1	-	128331590	128359664	Mcm6	minichromosome maintenance deficient 6 (MIS5 homolog, S. pombe) (S. cerevisiae)	Coding
TC1100002659.mm.2	-0.853621	0.553394	7.03291	-5.98459	4.43749e-05	0.0313442	2.32158	chr11	-	49671503	49712723	Cnot6	CCR4-NOT transcription complex, subunit 6	Multiple_Complex
TC0400002665.mm.2	-0.857038	0.552085	10.0389	-4.86333	0.000304041	0.0485691	0.573699	chr4	-	53030787	53159895	Abca1	ATP-binding cassette, sub-family A (ABC1), member 1	Multiple_Complex
TC0500002745.mm.2	-0.876949	0.544518	11.2934	-5.06893	0.000210908	0.0422821	0.909273	chr5	-	92052146	92083735	G3bp2	GTPase activating protein (SH3 domain) binding protein 2	Multiple_Complex
TC0500000609.mm.2	-0.889554	0.539781	9.17689	-5.92276	4.91199e-05	0.0313987	2.23058	chr5	+	65348322	65384003	Klb	klotho beta	Coding
TC0X00001403.mm.2	-0.896963	0.537016	8.9937	-4.95552	0.000257876	0.0458788	0.724963	chrX	+	142297505	142299237	Gm5643	heterogeneous nuclear ribonucleoprotein A1 pseudogene	Multiple_Complex
TC1400002870.mm.2	-0.899872	0.535934	7.25235	-4.93272	0.000268568	0.0458788	0.687672	chr14	-	59380833	59440884	Setdb2	SET domain, bifurcated 2	Multiple_Complex
TC1900000547.mm.2	-0.900454	0.535718	4.29534	-5.42651	0.000113172	0.0420548	1.47712	chr19	+	38264782	38308939	Lgi1	leucine-rich repeat LGI family, member 1	Multiple_Complex
TC0300000528.mm.2	-0.927422	0.525797	8.04086	-8.69774	8.43871e-07	0.0167221	5.71044	chr3	+	65528410	65555518	Tiparp	TCDD-inducible poly(ADP-ribose) polymerase	Multiple_Complex
TC0X00002995.mm.2	-0.937991	0.521959	7.11797	-5.30257	0.000140149	0.0420548	1.28261	chrX	-	134588149	134601125	Gla	galactosidase, alpha	Coding
TC0600000047.mm.2	-0.967422	0.511419	7.96454	-6.06659	3.88136e-05	0.0313442	2.44128	chr6	+	7844842	7874028	C1galt1	core 1 synthase, glycoprotein-N-acetylgalactosamine 3-beta-galactosyltransferase, 1	Multiple_Complex
TC0100002888.mm.2	-0.977287	0.507934	7.99693	-6.37278	2.37363e-05	0.0313442	2.87831	chr1	-	105518422	105663676	Pign	phosphatidylinositol glycan anchor biosynthesis, class N	Multiple_Complex
TC1100002334.mm.2	-1.03807	0.486978	7.60172	-5.99195	4.38426e-05	0.0313442	2.33238	chr11	-	22005825	22342292	Ehbp1	EH domain binding protein 1	Multiple_Complex
TC1100003999.mm.2	-1.12413	0.45878	7.40729	-5.01185	0.000233319	0.0456615	0.816752	chr11	-	110025634	110095978	Abca8a	ATP-binding cassette, sub-family A (ABC1), member 8a	Multiple_Complex
TC1200000711.mm.2	-1.17895	0.441672	7.97868	-6.25287	2.87332e-05	0.0313442	2.70902	chr12	+	78748911	78840714	Mpp5	membrane protein, palmitoylated 5 (MAGUK p55 subfamily member 5)	Multiple_Complex
TC1600000447.mm.2	-1.21835	0.429775	8.61831	-5.49185	0.000101196	0.0405811	1.57865	chr16	+	32608896	32632794	Tfrc	transferrin receptor	Multiple_Complex
TC1100003426.mm.2	-0.483297		9.06212	-5.13661	0.000187217	0.0420548	1.01831	chr11	-	85187262	85235130	Appbp2	amyloid beta precursor protein (cytoplasmic tail) binding protein 2	Multiple_Complex
TC0300001841.mm.2	-0.484834		8.7742	-5.12742	0.000190263	0.0420548	1.00355	chr3	-	35892105	35937445	Dcun1d1	DCN1, defective in cullin neddylation 1, domain containing 1 (S. cerevisiae)	Multiple_Complex
TC1500000301.mm.2	-0.476315		8.43988	-4.95447	0.000258357	0.0458788	0.723252	chr15	+	39112874	39146856	Dcaf13	DDB1 and CUL4 associated factor 13	Coding
TC0600000900.mm.2	-0.478718		6.55549	-5.14301	0.000185126	0.0420548	1.02857	chr6	+	81923669	81959915	Gcfc2	GC-rich sequence DNA binding factor 2	Multiple_Complex
TC1800000945.mm.2	-0.404952		10.1638	-5.17117	0.000176208	0.0420548	1.0737	chr18	-	6201002	6242174	Kif5b	kinesin family member 5B	Multiple_Complex
TC0500000434.mm.2	-0.456912		9.21259	-4.90837	0.000280496	0.0467005	0.647766	chr5	+	38220470	38234306	Lyar	Ly1 antibody reactive clone	Multiple_Complex
TC1400002231.mm.2	0.442022		10.5563	5.37834	0.000122947	0.0420548	1.40182	chr14	-	64122621	64455903	Msra	methionine sulfoxide reductase A	Coding
TC0500000925.mm.2	-0.437382		7.9194	-5.28872	0.000143555	0.0420548	1.26073	chr5	+	96209493	96266727	Mrpl1	mitochondrial ribosomal protein L1	Coding
TC1100004104.mm.2	0.488207		10.2005	5.06572	0.00021211	0.0422821	0.904071	chr11	-	116131817	116138868	Mrpl38	mitochondrial ribosomal protein L38	Multiple_Complex
TC0500003126.mm.2	0.429487		8.65392	4.93297	0.00026845	0.0458788	0.688075	chr5	-	117282651	117287625	Pebp1	phosphatidylethanolamine binding protein 1	Multiple_Complex
TC0800002401.mm.2	0.47904		7.5213	4.85005	0.000311365	0.0485691	0.551816	chr8	-	70699538	70700080	Gm11175	predicted gene 11175	Coding
TC1100004261.mm.2	-0.497951		10.2631	-5.09952	0.000199837	0.0420548	0.95863	chr11	+	17151139	17200380	Ppp3r1	protein phosphatase 3, regulatory subunit B, alpha isoform (calcineurin B, type I)	Multiple_Complex
TC1000002945.mm.2	-0.496048		10.1325	-5.33612	0.000132241	0.0420548	1.33551	chr10	-	117813872	117845974	Rap1b	RAS related protein 1b	Multiple_Complex
TC0X00001651.mm.2	-0.458953		10.3266	-5.23299	0.000158168	0.0420548	1.17233	chrX	+	162760372	162779092	Rbbp7	retinoblastoma binding protein 7	Coding
TC0500002008.mm.2	-0.478713		7.9957	-5.56446	8.94288e-05	0.0390537	1.69067	chr5	-	20893024	20951822	Rsbn1l	round spermatid basic protein 1-like	Multiple_Complex
TC0500003550.mm.2	0.458817		6.3948	4.97607	0.000248617	0.0458788	0.758511	chr5	-	143216316	143226890	Spdye4a	speedy/RINGO cell cycle regulator family, member E4A	Coding
TC1000000208.mm.2	-0.481162		8.23441	-4.90378	0.000282805	0.0467005	0.640236	chr10	+	24149317	24188959	Stx7	syntaxin 7	Coding
TC1700002411.mm.2	-0.47676		10.1168	-5.17004	0.000176557	0.0420548	1.07189	chr17	-	65580053	65613555	Vapa	vesicle-associated membrane protein, associated protein A	Coding
TC1700000194.mm.2	-0.485667		7.30967	-5.54173	9.295e-05	0.0391893	1.65569	chr17	+	17064103	17089631	Zfp960	zinc finger protein 960	Coding

## Sheet: Supplementary Table S4
Supplementary Table S4: DEG in BAT of Mb-KO and control mice from subset of genes related to specific GO terms (adj.P<0,05).
Row.names	logFC	AveExpr	t	P.Value	adj.P.Val	B	segname	strand	start	stop	Symbol	Description	locus.type	Col	LABEL
TC1600001368.mm.2	1.42119	10.7154	3.96238	0.00196828	0.0399521	-1.16644	chr16	-	21761285	21787844	Ehhadh	enoyl-Coenzyme A, hydratase/3-hydroxyacyl Coenzyme A dehydrogenase	Coding	#d72323	Ehhadh
TC1700000703.mm.2	1.17464	7.35891	6.69642	2.47201e-05	0.0197318	2.95511	chr17	+	35821684	35822923	Ier3	immediate early response 3	Coding	#d72323	Ier3
TC0400001670.mm.2	1.0777	9.60134	4.99417	0.000334592	0.0202338	0.523534	chr4	+	135946448	135962617	Hmgcl	3-hydroxy-3-methylglutaryl-Coenzyme A lyase	Multiple_Complex	#d72323	Hmgcl
TC0200001038.mm.2	0.872656	7.62526	4.79512	0.000465898	0.0203969	0.209023	chr2	+	71453276	71525194	Metap1d	methionyl aminopeptidase type 1D (mitochondrial)	Multiple_Complex	#d72323	Metap1d
TC0800000991.mm.2	0.824598	7.66816	4.36182	0.000975542	0.0290451	-0.495539	chr8	+	85492576	85527560	Gpt2	glutamic pyruvate transaminase (alanine aminotransferase) 2	Multiple_Complex	#d72323	Gpt2
TC0300000987.mm.2	0.791739	7.49422	3.85101	0.00240131	0.0438984	-1.35654	chr3	+	99141068	99239186	Wars2	tryptophanyl tRNA synthetase 2 (mitochondrial)	Multiple_Complex	#d72323	Wars2
TC0400003208.mm.2	0.755513	9.46873	5.80306	9.22632e-05	0.0202338	1.73736	chr4	-	106744555	106804998	Acot11	acyl-CoA thioesterase 11	Multiple_Complex	#d72323	Acot11
TC1100002874.mm.2	0.74443	8.84479	5.50787	0.00014607	0.0202338	1.3066	chr11	-	60400624	60418457	Atpaf2	ATP synthase mitochondrial F1 complex assembly factor 2	Multiple_Complex	#d72323	Atpaf2
TC1300000893.mm.2	0.737962	8.82414	3.71883	0.00304523	0.0492463	-1.58355	chr13	+	74009407	74035753	Tppp	tubulin polymerization promoting protein	Multiple_Complex	#d72323	Tppp
TC0800002433.mm.2	0.716238	5.35035	4.32118	0.00104686	0.0299698	-0.562935	chr8	-	71560555	71566649	Nxnl1	nucleoredoxin-like 1	Multiple_Complex	#d72323	Nxnl1
TC0800000353.mm.2	0.715358	9.96406	5.32673	0.000194825	0.0202338	1.03528	chr8	+	27260327	27275656	Eif4ebp1	eukaryotic translation initiation factor 4E binding protein 1	Coding	#d72323	Eif4ebp1
TC0400004035.mm.2	0.709918	9.64917	5.43121	0.000164912	0.0202338	1.19242	chr4	-	149176319	149307698	Kif1b	kinesin family member 1B	Multiple_Complex	#d72323	Kif1b
TC0300000949.mm.2	0.689786	12.8585	4.34493	0.00100455	0.0293452	-0.523524	chr3	+	96557957	96561883	Txnip	thioredoxin interacting protein	Multiple_Complex	#d72323	Txnip
TC0200004138.mm.2	0.67491	6.91524	6.76452	2.24573e-05	0.0197318	3.04272	chr2	-	92383676	92401263	Mapk8ip1	mitogen-activated protein kinase 8 interacting protein 1	Multiple_Complex	#d72323	Mapk8ip1
TC0400003079.mm.2	0.665837	8.86471	5.6404	0.000118665	0.0202338	1.50174	chr4	-	95049034	95052222	Jun	jun proto-oncogene	Coding	#d72323	Jun
TC0800000962.mm.2	0.66252	7.74876	4.01622	0.00178871	0.0399521	-1.07497	chr8	+	84831522	84835482	Gadd45gip1	growth arrest and DNA-damage-inducible, gamma interacting protein 1	Coding	#d72323	Gadd45gip1
TC0600000664.mm.2	0.657363	11.2045	4.58898	0.000660156	0.0239244	-0.122881	chr6	+	55336299	55348555	Aqp1	aquaporin 1	Coding	#d72323	Aqp1
TC0100002503.mm.2	0.647833	5.20751	4.54736	0.000708771	0.024349	-0.190637	chr1	-	68032186	69108059	Erbb4	v-erb-a erythroblastic leukemia viral oncogene homolog 4 (avian)	Multiple_Complex	#d72323	Erbb4
TC0400002536.mm.2	0.625762	8.25557	5.80091	9.25675e-05	0.0202338	1.73428	chr4	-	43654227	43656466	Hint2	histidine triad nucleotide binding protein 2	Multiple_Complex	#d72323	Hint2
TC0400001569.mm.2	0.606656	10.8678	5.06844	0.000296128	0.0202338	0.639327	chr4	+	131843470	131867787	Mecr	mitochondrial trans-2-enoyl-CoA reductase	Multiple_Complex	#d72323	Mecr
TC1100003583.mm.2	0.566559	12.0536	6.1339	5.59355e-05	0.0202338	2.20331	chr11	-	95026258	95041371	Pdk2	pyruvate dehydrogenase kinase, isoenzyme 2	Multiple_Complex	#d72323	Pdk2
TC1500000776.mm.2	0.55912	10.7804	4.97511	0.000345286	0.0202338	0.49368	chr15	+	83563573	83574203	Tspo	translocator protein	Coding	#d72323	Tspo
TC1500002238.mm.2	0.536805	7.77291	4.93088	0.000371512	0.0202338	0.424185	chr15	-	100387898	100425072	Slc11a2	solute carrier family 11 (proton-coupled divalent metal ion transporters), member 2	Multiple_Complex	#d72323	Slc11a2
TC1400002267.mm.2	0.536345	6.22137	3.89927	0.00220273	0.0425122	-1.27402	chr14	-	66153257	66281052	Ptk2b	PTK2 protein tyrosine kinase 2 beta	Multiple_Complex	#d72323	Ptk2b
TC0800001497.mm.2	0.527783	9.00474	4.9583	0.000355018	0.0202338	0.467299	chr8	+	122775505	122817881	Acsf3	acyl-CoA synthetase family member 3	Coding	#d72323	Acsf3
TC1500001790.mm.2	0.525926	8.64371	4.89022	0.000397467	0.0203969	0.360043	chr15	-	76715276	76723845	C030006K11Rik	RIKEN cDNA C030006K11 gene	Multiple_Complex	#d72323	C030006K11Rik
TC0800002386.mm.2	0.51262	11.1409	5.8467	8.62942e-05	0.0202338	1.79984	chr8	-	70184340	70212305	Slc25a42	solute carrier family 25, member 42	Multiple_Complex	#d72323	Slc25a42
TC1100001688.mm.2	0.510455	10.568	5.16111	0.00025455	0.0202338	0.782602	chr11	+	102430315	102437048	Grn	granulin	Multiple_Complex	#d72323	Grn
TC0X00001288.mm.2	-0.506693	7.5443	-3.78272	0.00271432	0.0466237	-1.47364	chrX	+	134756568	134761456	Armcx3	armadillo repeat containing, X-linked 3	Coding	blue	Armcx3
TC0900002533.mm.2	-0.521706	8.53995	-5.21802	0.000232104	0.0202338	0.869917	chr9	-	66843664	66919705	Rab8b	RAB8B, member RAS oncogene family	Multiple_Complex	blue	Rab8b
TC0300001076.mm.2	-0.523929	11.4474	-5.3122	0.000199419	0.0202338	1.01329	chr3	+	104638664	104658462	Slc16a1	solute carrier family 16 (monocarboxylic acid transporters), member 1	Coding	blue	Slc16a1
TC0900001208.mm.2	-0.524026	6.19888	-4.50712	0.000759339	0.0253075	-0.256374	chr9	+	96119362	96184627	Gk5	glycerol kinase 5 (putative)	Multiple_Complex	blue	Gk5
TC0100000526.mm.2	-0.530539	8.6815	-4.7869	0.000472366	0.0203969	0.195906	chr1	+	63730614	63754655	Fastkd2	FAST kinase domains 2	Multiple_Complex	blue	Fastkd2
TC1600000500.mm.2	-0.537983	5.8206	-3.99382	0.00186129	0.0399521	-1.113	chr16	+	35938470	35972621	Parp9	poly (ADP-ribose) polymerase family, member 9	Multiple_Complex	blue	Parp9
TC0100000393.mm.2	-0.545325	9.59148	-3.71516	0.00306549	0.0492463	-1.58988	chr1	+	55052770	55072702	Coq10b	coenzyme Q10 homolog B (S. cerevisiae)	Multiple_Complex	blue	Coq10b
TC0500000023.mm.2	-0.546654	5.60488	-4.66658	0.000578601	0.0222761	0.00278489	chr5	+	4192367	4197652	Mterf1b	mitochondrial transcription termination factor 1b	Multiple_Complex	blue	Mterf1b
TC1300000491.mm.2	-0.548777	8.74606	-3.96916	0.00194468	0.0399521	-1.1549	chr13	+	43398376	43403465	Nol7	nucleolar protein 7	Multiple_Complex	blue	Nol7
TC1500000021.mm.2	-0.549315	9.52133	-5.13447	0.000265834	0.0202338	0.741547	chr15	+	5143861	5181899	Prkaa1	protein kinase, AMP-activated, alpha 1 catalytic subunit	Coding	blue	Prkaa1
TC0200001121.mm.2	-0.554736	7.85079	-4.81244	0.000452566	0.0203969	0.236637	chr2	+	75832177	75931350	Agps	alkylglycerone phosphate synthase	Multiple_Complex	blue	Agps
TC0700001739.mm.2	-0.573963	9.95561	-4.38174	0.000942452	0.0287242	-0.462585	chr7	+	121034445	121078329	Mettl9	methyltransferase like 9	Multiple_Complex	blue	Mettl9
TC0600002475.mm.2	-0.584832	9.38461	-5.10996	0.000276679	0.0202338	0.703688	chr6	-	71880638	71908762	Ptcd3	pentatricopeptide repeat domain 3	Multiple_Complex	blue	Ptcd3
TC0100001452.mm.2	-0.585931	10.21	-4.79197	0.000468366	0.0203969	0.203996	chr1	+	160195215	160202170	Mrps14	mitochondrial ribosomal protein S14	Coding	blue	Mrps14
TC0X00000808.mm.2	-0.617147	6.25677	-5.02042	0.000320427	0.0202338	0.564563	chrX	+	82814910	85206141	Dmd	dystrophin, muscular dystrophy	Multiple_Complex	blue	Dmd
TC0600002473.mm.2	-0.648939	9.80282	-4.09053	0.00156827	0.0380646	-0.949221	chr6	-	71812997	71823810	Mrpl35	mitochondrial ribosomal protein L35	Multiple_Complex	blue	Mrpl35
TC0200001036.mm.2	-0.65386	7.43606	-5.09819	0.00028205	0.0202338	0.685475	chr2	+	71388958	71441622	Hat1	histone aminotransferase 1	Multiple_Complex	blue	Hat1
TC0400002626.mm.2	-0.656732	7.03382	-6.64712	2.65093e-05	0.0197318	2.89122	chr4	-	48430858	48473459	Tex10	testis expressed gene 10	Multiple_Complex	blue	Tex10
TC0200000354.mm.2	-0.658797	7.55137	-4.34073	0.0010119	0.0293452	-0.530493	chr2	+	22895522	22940266	Pdss1	prenyl (solanesyl) diphosphate synthase, subunit 1	Multiple_Complex	blue	Pdss1
TC0300001803.mm.2	-0.707805	9.19168	-4.65547	0.0005896	0.0223149	-0.0151553	chr3	-	32725397	32737147	Mrpl47	mitochondrial ribosomal protein L47	Multiple_Complex	blue	Mrpl47
TC0200002645.mm.2	-0.749715	8.16774	-4.70505	0.000542149	0.0216182	0.0647625	chr2	+	170496428	170519123	Pfdn4	prefoldin 4	Coding	blue	Pfdn4
TC0400000177.mm.2	-0.778381	8.24931	-5.21694	0.00023251	0.0202338	0.868263	chr4	+	21727701	21759922	Ccnc	cyclin C	Multiple_Complex	blue	Ccnc
TC0X00003098.mm.2	-0.822082	8.63965	-4.56738	0.000684939	0.0239244	-0.158019	chrX	-	142317993	142390535	Acsl4	acyl-CoA synthetase long-chain family member 4	Multiple_Complex	blue	Acsl4
TC0100001522.mm.2	-0.935909	6.78421	-4.28615	0.00111268	0.0310576	-0.621186	chr1	+	165485183	165576774	Adcy10	adenylate cyclase 10	Multiple_Complex	blue	Adcy10
TC0300000144.mm.2	-0.971529	9.19871	-5.18773	0.00024378	0.0202338	0.823501	chr3	+	22076652	22216594	Tbl1xr1	transducin (beta)-like 1X-linked receptor 1	Multiple_Complex	blue	Tbl1xr1
TC1600000447.mm.2	-1.27007	8.61831	-5.60496	0.000125414	0.0202338	1.44984	chr16	+	32608896	32632794	Tfrc	transferrin receptor	Multiple_Complex	blue	Tfrc
TC0600000324.mm.2	-1.37432	8.7085	-4.38881	0.000930992	0.0287242	-0.450901	chr6	+	34354119	34368463	Akr1b8	aldo-keto reductase family 1, member B8	Multiple_Complex	blue	Akr1b8
TC0600000325.mm.2	-1.761	9.45417	-4.76114	0.000493251	0.0203969	0.154741	chr6	+	34384218	34396950	Akr1b10	aldo-keto reductase family 1, member B10 (aldose reductase)	Multiple_Complex	blue	Akr1b10
TC1000001066.mm.2	-1.96629	10.2068	-4.72853	0.000521093	0.0211564	0.102477	chr10	+	87858265	87937047	Igf1	insulin-like growth factor 1	Multiple_Complex	blue	Igf1

## Sheet: Supplementary Table S5-S8
Supplementary Table S5: Top significant KEGG pathways 2019 enrichted in up-regulated genes in BAT of Mb-KO
Term	Overlap	P-value	Adjusted P-value	Genes
MAPK signaling pathway	5/294	1.72148e+12	0.01411615012234915	JUN;DUSP3;CACNA1A;MAPT;MAPK8IP1
Supplementary Table S6: Top significant GO-Term Enrichment Molecular function in up-regulated genes in BAT of Mb-KO
Term	Overlap	P-value	Adjusted P-value	Genes
cellular response to oxidative stress (GO:0034599)	4/125	7.33619e+10	0.021852785508055705	MSRA;JUN;MAPT;PDK2
response to reactive oxygen species (GO:0000302)	3/53	1.62453e+11	0.021852785508055705	JUN;MAPT;PDK2
cellular response to reactive oxygen species (GO:0034614)	3/63	1.97465e+12	0.021852785508055705	JUN;MAPT;PDK2
Supplementary Table S7: Top significant KEGG pathways 2019 enrichted in down-regulated genes in BAT of Mb-KO
Term	Overlap	P-value	Adjusted P-value	Genes
Protein export	3/28	2.93082e+12	0.027256593360362708	SRP54B;SRP54C;SRP54A
RNA transport	5/167	0.0010991611589954225	0.051110993893287146	TGS1;SUMO2;THOC2;EIF4E;NUP160
Supplementary Table S8: Top significant GO-Term Enrichment Molecular Function in down-regulated genes in BAT of Mb-KO
Term	Overlap	P-value	Adjusted P-value	Genes
RNA binding (GO:0003723)	19/1406	2.1002e+11	0.003129291709771613	DDX3Y;PTCD3;SSB;TFRC;DHX9;NUCKS1;THOC2;DHX40;SYNCRIP;RSL1D1;MRPL1;SUMO2;G3BP2;SRSF3;BRIX1;NAA15;EIF4E;LYAR;DCAF13
DNA replication origin binding (GO:0003688)	3/23	1.61129e+12	0.009875487380224566	DHX9;ORC2;MCM6
syntaxin binding (GO:0019905)	4/62	1.98835e+11	0.009875487380224566	ABCA1;SCFD1;DAPK1;STX7
sequence-specific mRNA binding (GO:1990825)	2/10	9.39488e+11	0.03346060951626359	SSB;DHX9
cyclin-dependent protein serine/threonine kinase regulator activity (GO:0016538)	3/44	0.0011228392455122009	0.03346060951626359	CCNH;CCNYL1;CCNC

## Sheet: Supplementary Table S9-S10
Supplementary Table S9: Top significant KEGG pathways 2019 enrichted in up-regulated genes in BAT of Mb-KO
Term	Overlap	P-value	Adjusted P-value	Genes
Valine, leucine and isoleucine degradation	3/56	6.48133e+10	0.0056387604108834215	HMGCL;EHHADH;ACSF3
ErbB signaling pathway	3/84	2.17023e+11	0.009440505218960914	JUN;ERBB4;EIF4EBP1
Butanoate metabolism	2/27	6.49191e+10	0.018826542161872784	HMGCL;EHHADH
Supplementary Table S10: Top significant KEGG pathways 2019 enrichted in down-regulated genes in BAT of Mb-KO
Term	Overlap	P-value	Adjusted P-value	Genes
Hypertrophic cardiomyopathy (HCM)	3/86	2.58699e+11	0.014539740393480376	PRKAA1;DMD;IGF1
Folate biosynthesis	2/26	6.45672e+11	0.014539740393480376	AKR1B10;AKR1B8
Galactose metabolism	2/32	9.80098e+11	0.014539740393480376	AKR1B10;AKR1B8
Pentose and glucuronate interconversions	2/34	0.0011065494758484935	0.014539740393480376	AKR1B10;AKR1B8
Fructose and mannose metabolism	2/35	0.001172559709151643	0.014539740393480376	AKR1B10;AKR1B8
Ferroptosis	2/40	0.00153025250365294	0.015812609204413713	TFRC;ACSL4
Glycerolipid metabolism	2/61	0.0035232130489716872	0.031205601290892088	AKR1B10;AKR1B8
Thermogenesis	3/231	0.0044524803831273475	0.032664212542580486	ADCY10;PRKAA1;ACSL4
Adipocytokine signaling pathway	2/71	0.004741579240052006	0.032664212542580486	PRKAA1;ACSL4
Peroxisome	2/84	0.006574607345419787	0.04076256554160268	AGPS;ACSL4
